# Supplementary material for: Distinct cortical networks for hand movement initiation and directional processing: An EEG study
Source: Neuroimage. 2020 Oct 15;220:117076. doi: 10.1016/j.neuroimage.2020.117076 (PMC7573539; doi:10.1016/j.neuroimage.2020.117076)
Supplement: Multimedia component 1 [file mmc1.xml]

<?xml version="1.0" encoding="utf-8" standalone="no"?>
<data>
  <datasets>
    <author>gernot.mueller@tugraz.at</author>
    <type>0</type>
    <dataset>
      <value>4</value>
      <reason>Data will be made available on request</reason>
      <comments />
    </dataset>
  </datasets>
</data>
